# Supplementary material for: Effects of Psychiatric Comorbidities on the Prognosis of New-Onset Pediatric Epilepsy: A Retrospective Nationwide Cohort Study
Source: J Clin Med. 2024 Aug 1;13(15):4500. doi: 10.3390/jcm13154500 (PMC11312610; doi:10.3390/jcm13154500)
Supplement: Supplementary file 1 [file jcm-13-04500-s001.zip]

Archive with 1 entries (1 files):
- jcm-3119061-supplementary.pdf
